# Supplementary material for: The potential of miR-153 as aggressive prostate cancer biomarker
Source: Noncoding RNA Res. 2022 Oct 13;8(1):53–9. doi: 10.1016/j.ncrna.2022.10.002 (PMC9626891; doi:10.1016/j.ncrna.2022.10.002)
Supplement: Multimedia component 1 [file mmc1.xlsx]

## Sheet: Supplementary S1 enrichment.KEG
#term ID	term description	observed gene count	background gene count	strength	false discovery rate	matching proteins in your network (IDs)	matching proteins in your network (labels)
hsa04510	Focal adhesion	5	197	0.82	0.0393	9606.ENSP00000261023,9606.ENSP00000282588,9606.ENSP00000349960,9606.ENSP00000364979,9606.ENSP00000379823	ITGAV,ITGA1,ACTB,COL4A1,COL4A3
hsa04512	ECM-receptor interaction	4	81	1.11	0.0393	9606.ENSP00000261023,9606.ENSP00000282588,9606.ENSP00000364979,9606.ENSP00000379823	ITGAV,ITGA1,COL4A1,COL4A3
hsa04810	Regulation of actin cytoskeleton	5	205	0.8	0.0393	9606.ENSP00000261023,9606.ENSP00000275364,9606.ENSP00000282588,9606.ENSP00000295851,9606.ENSP00000349960	ITGAV,GNA12,ITGA1,ABI2,ACTB
hsa04919	Thyroid hormone signaling pathway	4	115	0.96	0.0393	9606.ENSP00000261023,9606.ENSP00000349960,9606.ENSP00000368880,9606.ENSP00000437955	ITGAV,ACTB,FOXO1,HIF1A
hsa04933	AGE-RAGE signaling pathway in diabetic complications	4	98	1.03	0.0393	9606.ENSP00000332973,9606.ENSP00000364979,9606.ENSP00000368880,9606.ENSP00000379823	SMAD3,COL4A1,FOXO1,COL4A3
hsa05200	Pathways in cancer	8	515	0.61	0.0393	9606.ENSP00000261023,9606.ENSP00000275364,9606.ENSP00000332973,9606.ENSP00000364979,9606.ENSP00000368880,9606.ENSP00000379823,9606.ENSP00000380252,9606.ENSP00000437955	ITGAV,GNA12,SMAD3,COL4A1,FOXO1,COL4A3,NFE2L2,HIF1A
hsa05418	Fluid shear stress and atherosclerosis	4	133	0.89	0.0393	9606.ENSP00000261023,9606.ENSP00000349960,9606.ENSP00000380252,9606.ENSP00000386380	ITGAV,ACTB,NFE2L2,IL1R1
hsa05412	Arrhythmogenic right ventricular cardiomyopathy (ARVC)	3	72	1.04	0.0463	9606.ENSP00000261023,9606.ENSP00000282588,9606.ENSP00000349960	ITGAV,ITGA1,ACTB
